# Supplementary material for: Impacts of Surface Water Diversions for Marijuana Cultivation on Aquatic Habitat in Four Northwestern California Watersheds
Source: PLoS One. 2015 Mar 18;10(3):e0120016. doi: 10.1371/journal.pone.0120016 (PMC4364984; doi:10.1371/journal.pone.0120016)
Supplement: S1 Table — (XLSX) [file pone.0120016.s001.xlsx]

## Sheet: supporting information
PARCEL	Watershed	outdoor plants	greenhouse area (ft²)	total plants per parcel (outdoor + greenhouse)	daily water use per parcel (liters)
1	Salmon Creek	60	0	60	1362
2	Salmon Creek	18	5760	498	11304.6
3	Salmon Creek	0	800	66.6667	1513.33
4	Salmon Creek	0	1500	125	2837.5
5	Salmon Creek	30	0	30	681
6	Salmon Creek	77	540	122	2769.4
7	Salmon Creek	330	640	383.333	8701.67
8	Salmon Creek	40	0	40	908
9	Salmon Creek	48	1008	132	2996.4
10	Salmon Creek	0	540	45	1021.5
11	Salmon Creek	128	884	201.667	4577.83
12	Salmon Creek	89	864	161	3654.7
13	Salmon Creek	154	950	233.167	5292.88
14	Salmon Creek	147	915	223.25	5067.77
15	Salmon Creek	0	288	24	544.8
16	Salmon Creek	53	0	53	1203.1
17	Salmon Creek	34	100	42.3333	960.967
18	Salmon Creek	75	0	75	1702.5
19	Salmon Creek	24	0	24	544.8
20	Salmon Creek	0	4560	380	8626
21	Salmon Creek	34	1912	193.333	4388.67
22	Salmon Creek	135	4300	493.333	11198.7
23	Salmon Creek	0	450	37.5	851.25
24	Salmon Creek	0	240	20	454
25	Salmon Creek	67	600	117	2655.9
26	Salmon Creek	146	464	184.667	4191.93
27	Salmon Creek	145	270	167.5	3802.25
28	Salmon Creek	0	396	33	749.1
29	Salmon Creek	60	4640	446.667	10139.3
30	Salmon Creek	20	0	20	454
31	Salmon Creek	40	0	40	908
32	Salmon Creek	15	288	39	885.3
33	Salmon Creek	20	0	20	454
34	Salmon Creek	49	800	115.667	2625.63
35	Salmon Creek	0	380	31.6667	718.833
36	Salmon Creek	30	10025	865.417	19645
37	Salmon Creek	42	0	42	953.4
38	Salmon Creek	30	0	30	681
39	Salmon Creek	20	320	46.6667	1059.33
40	Salmon Creek	0	240	20	454
41	Salmon Creek	30	0	30	681
42	Salmon Creek	24	0	24	544.8
43	Salmon Creek	25	1640	161.667	3669.83
44	Salmon Creek	90	0	90	2043
45	Salmon Creek	6	1848	160	3632
46	Salmon Creek	30	0	30	681
47	Salmon Creek	64	0	64	1452.8
48	Salmon Creek	20	112	29.3333	665.867
49	Salmon Creek	30	400	63.3333	1437.67
50	Salmon Creek	0	780	65	1475.5
51	Salmon Creek	0	1200	100	2270
52	Salmon Creek	30	240	50	1135
53	Salmon Creek	50	0	50	1135
54	Salmon Creek	0	780	65	1475.5
55	Salmon Creek	40	0	40	908
56	Salmon Creek	110	0	110	2497
57	Salmon Creek	47	288	71	1611.7
58	Salmon Creek	30	0	30	681
59	Salmon Creek	0	1000	83.3333	1891.67
60	Salmon Creek	0	560	46.6667	1059.33
61	Salmon Creek	10	0	10	227
62	Salmon Creek	43	990	125.5	2848.85
63	Salmon Creek	25	0	25	567.5
64	Salmon Creek	52	0	52	1180.4
65	Salmon Creek	11	0	11	249.7
66	Salmon Creek	421	400	454.333	10313.4
67	Salmon Creek	30	0	30	681
68	Salmon Creek	58	656	112.667	2557.53
69	Salmon Creek	0	2660	221.667	5031.83
70	Salmon Creek	50	1230	152.5	3461.75
71	Salmon Creek	60	720	120	2724
72	Salmon Creek	36	0	36	817.2
73	Salmon Creek	20	0	20	454
74	Salmon Creek	57	0	57	1293.9
75	Salmon Creek	12	0	12	272.4
76	Salmon Creek	85	0	85	1929.5
77	Salmon Creek	25	240	45	1021.5
78	Salmon Creek	90	0	90	2043
79	Salmon Creek	130	0	130	2951
80	Salmon Creek	163	2940	408	9261.6
81	Salmon Creek	54	300	79	1793.3
82	Salmon Creek	228	7814	879.167	19957.1
83	Salmon Creek	87	180	102	2315.4
84	Salmon Creek	110	150	122.5	2780.75
85	Salmon Creek	98	0	98	2224.6
86	Salmon Creek	92	0	92	2088.4
87	Salmon Creek	43	0	43	976.1
88	Salmon Creek	20	384	52	1180.4
89	Salmon Creek	12	0	12	272.4
90	Salmon Creek	84	0	84	1906.8
91	Salmon Creek	85	200	101.667	2307.83
92	Salmon Creek	52	180	67	1520.9
93	Salmon Creek	10	0	10	227
94	Salmon Creek	168	0	168	3813.6
95	Salmon Creek	350	4212	701	15912.7
96	Salmon Creek	180	800	246.667	5599.33
97	Salmon Creek	0	225	18.75	425.625
98	Salmon Creek	86	1012	170.333	3866.57
99	Salmon Creek	82	3840	402	9125.4
100	Salmon Creek	15	840	85	1929.5
101	Salmon Creek	0	3026	252.167	5724.18
102	Salmon Creek	20	0	20	454
103	Salmon Creek	22	150	34.5	783.15
104	Salmon Creek	25	0	25	567.5
105	Salmon Creek	0	11080	923.333	20959.7
106	Salmon Creek	50	0	50	1135
107	Salmon Creek	10	440	46.6667	1059.33
108	Salmon Creek	0	3870	322.5	7320.75
109	Salmon Creek	51	440	87.6667	1990.03
110	Salmon Creek	31	364	61.3333	1392.27
111	Salmon Creek	44	560	90.6667	2058.13
112	Salmon Creek	10	0	10	227
113	Salmon Creek	60	7650	697.5	15833.2
114	Salmon Creek	0	1440	120	2724
115	Salmon Creek	6	3804	323	7332.1
116	Salmon Creek	24	400	57.3333	1301.47
117	Salmon Creek	24	0	24	544.8
118	Salmon Creek	45	0	45	1021.5
119	Salmon Creek	47	0	47	1066.9
120	Salmon Creek	16	240	36	817.2
121	Salmon Creek	20	1760	166.667	3783.33
122	Salmon Creek	0	200	16.6667	378.333
123	Salmon Creek	57	0	57	1293.9
124	Salmon Creek	84	1650	221.5	5028.05
125	Salmon Creek	33	0	33	749.1
126	Salmon Creek	110	0	110	2497
127	Salmon Creek	87	0	87	1974.9
128	Salmon Creek	90	1900	248.333	5637.17
129	Salmon Creek	78	500	119.667	2716.43
130	Salmon Creek	59	2110	234.833	5330.72
131	Salmon Creek	9	175	23.5833	535.342
132	Salmon Creek	29	0	29	658.3
133	Salmon Creek	75	1260	180	4086
134	Salmon Creek	12	0	12	272.4
135	Salmon Creek	95	0	95	2156.5
136	Salmon Creek	40	450	77.5	1759.25
137	Salmon Creek	0	9950	829.167	18822.1
138	Salmon Creek	0	7500	625	14187.5
139	Salmon Creek	30	760	93.3333	2118.67
140	Salmon Creek	60	1000	143.333	3253.67
141	Salmon Creek	25	0	25	567.5
142	Salmon Creek	20	168	34	771.8
143	Salmon Creek	66	1000	149.333	3389.87
144	Salmon Creek	185	1120	278.333	6318.17
145	Salmon Creek	18	0	18	408.6
146	Salmon Creek	20	240	40	908
147	Salmon Creek	0	140	11.6667	264.833
148	Salmon Creek	20	200	36.6667	832.333
149	Salmon Creek	0	7200	600	13620
150	Salmon Creek	35	0	35	794.5
151	Salmon Creek	144	2100	319	7241.3
152	Salmon Creek	0	760	63.3333	1437.67
153	Salmon Creek	372	2440	575.333	13060.1
154	Salmon Creek	71	506	113.167	2568.88
155	Salmon Creek	52	0	52	1180.4
156	Salmon Creek	50	340	78.3333	1778.17
157	Salmon Creek	20	180	35	794.5
158	Salmon Creek	155	2120	331.667	7528.83
159	Salmon Creek	100	2880	340	7718
160	Salmon Creek	112	0	112	2542.4
161	Salmon Creek	23	0	23	522.1
162	Salmon Creek	0	3660	305	6923.5
163	Salmon Creek	422	6864	994	22563.8
164	Salmon Creek	150	720	210	4767
165	Salmon Creek	80	0	80	1816
166	Salmon Creek	24	176	38.6667	877.733
167	Salmon Creek	82	0	82	1861.4
168	Salmon Creek	28	776	92.6667	2103.53
169	Salmon Creek	18	504	60	1362
170	Salmon Creek	40	0	40	908
171	Salmon Creek	24	308	49.6667	1127.43
172	Salmon Creek	45	360	75	1702.5
173	Salmon Creek	258	0	258	5856.6
174	Salmon Creek	46	1950	208.5	4732.95
175	Salmon Creek	0	17140	1428.33	32423.2
176	Salmon Creek	50	0	50	1135
177	Salmon Creek	106	1290	213.5	4846.45
178	Salmon Creek	40	0	40	908
179	Salmon Creek	0	2450	204.167	4634.58
180	Salmon Creek	128	2460	333	7559.1
181	Salmon Creek	55	1060	143.333	3253.67
182	Salmon Creek	126	440	162.667	3692.53
183	Salmon Creek	88	2695	312.583	7095.64
184	Salmon Creek	740	9030	1492.5	33879.8
185	Salmon Creek	89	1628	224.667	5099.93
186	Salmon Creek	5	0	5	113.5
187	Salmon Creek	80	0	80	1816
188	Salmon Creek	0	200	16.6667	378.333
189	Salmon Creek	12		12	272.4
1	Redwood Creek South	0	255	21.25	482.375
2	Redwood Creek South	20	0	20	454
3	Redwood Creek South	35	0	35	794.5
4	Redwood Creek South	0	4220	351.667	7982.83
5	Redwood Creek South	30	0	30	681
6	Redwood Creek South	28	0	28	635.6
7	Redwood Creek South	30	391	62.5833	1420.64
8	Redwood Creek South	0	960	80	1816
9	Redwood Creek South	0	264	22	499.4
10	Redwood Creek South	25	0	25	567.5
11	Redwood Creek South	107	1280	213.667	4850.23
12	Redwood Creek South	50	779	114.917	2608.61
13	Redwood Creek South	100	140	111.667	2534.83
14	Redwood Creek South	25	0	25	567.5
15	Redwood Creek South	25	0	25	567.5
16	Redwood Creek South	40	930	117.5	2667.25
17	Redwood Creek South	0	1044	87	1974.9
18	Redwood Creek South	20	0	20	454
19	Redwood Creek South	37	640	90.3333	2050.57
20	Redwood Creek South	20	0	20	454
21	Redwood Creek South	70	0	70	1589
22	Redwood Creek South	66	1800	216	4903.2
23	Redwood Creek South	135	2000	301.667	6847.83
24	Redwood Creek South	70	672	126	2860.2
25	Redwood Creek South	155	552	201	4562.7
26	Redwood Creek South	0	960	80	1816
27	Redwood Creek South	10	4102	351.833	7986.62
28	Redwood Creek South	121	2420	322.667	7324.53
29	Redwood Creek South	0	144	12	272.4
30	Redwood Creek South	0	1428	119	2701.3
31	Redwood Creek South	25	0	25	567.5
32	Redwood Creek South	27	2816	261.667	5939.83
33	Redwood Creek South	16	10421	884.417	20076.3
34	Redwood Creek South	0	950	79.1667	1797.08
35	Redwood Creek South	0	1088	90.6667	2058.13
36	Redwood Creek South	35	0	35	794.5
37	Redwood Creek South	110	1586	242.167	5497.18
38	Redwood Creek South	45	0	45	1021.5
39	Redwood Creek South	50	391	82.5833	1874.64
40	Redwood Creek South	50	691	107.583	2442.14
41	Redwood Creek South	0	625	52.0833	1182.29
42	Redwood Creek South	75	852	146	3314.2
43	Redwood Creek South	140	0	140	3178
44	Redwood Creek South	43	2760	273	6197.1
45	Redwood Creek South	9	0	9	204.3
46	Redwood Creek South	15	668	70.6667	1604.13
47	Redwood Creek South	85	2250	272.5	6185.75
48	Redwood Creek South	25	216	43	976.1
49	Redwood Creek South	195	1816	346.333	7861.77
50	Redwood Creek South	20	676	76.3333	1732.77
51	Redwood Creek South	56	0	56	1271.2
52	Redwood Creek South	0	512	42.6667	968.533
53	Redwood Creek South	55	0	55	1248.5
54	Redwood Creek South	40	0	40	908
55	Redwood Creek South	35	0	35	794.5
56	Redwood Creek South	72	0	72	1634.4
57	Redwood Creek South	32	0	32	726.4
58	Redwood Creek South	32	650	86.1667	1955.98
59	Redwood Creek South	457	1920	617	14005.9
60	Redwood Creek South	30	1600	163.333	3707.67
61	Redwood Creek South	45	0	45	1021.5
62	Redwood Creek South	15	0	15	340.5
63	Redwood Creek South	50	825	118.75	2695.62
64	Redwood Creek South	0	2560	213.333	4842.67
65	Redwood Creek South	0	830	69.1667	1570.08
66	Redwood Creek South	65	375	96.25	2184.88
67	Redwood Creek South	310	1732	454.333	10313.4
68	Redwood Creek South	32	240	52	1180.4
69	Redwood Creek South	0	532	44.3333	1006.37
70	Redwood Creek South	0	360	30	681
71	Redwood Creek South	15	432	51	1157.7
72	Redwood Creek South	0	8298	691.5	15697
73	Redwood Creek South	0	3960	330	7491
74	Redwood Creek South	0	1120	93.3333	2118.67
75	Redwood Creek South	70	0	70	1589
76	Redwood Creek South	120	0	120	2724
77	Redwood Creek South	0	312	26	590.2
78	Redwood Creek South	25	0	25	567.5
79	Redwood Creek South	10	1660	148.333	3367.17
80	Redwood Creek South	25	924	102	2315.4
81	Redwood Creek South	52	1176	150	3405
82	Redwood Creek South	25	384	57	1293.9
83	Redwood Creek South	215	896	289.667	6575.43
84	Redwood Creek South	100	3080	356.667	8096.33
85	Redwood Creek South	90	2360	286.667	6507.33
86	Redwood Creek South	20	1588	152.333	3457.97
87	Redwood Creek South	0	1190	99.1667	2251.08
88	Redwood Creek South	25	0	25	567.5
89	Redwood Creek South	0	2640	220	4994
90	Redwood Creek South	0	200	16.6667	378.333
91	Redwood Creek South	30	60	35	794.5
92	Redwood Creek South	52	760	115.333	2618.07
93	Redwood Creek South	75	0	75	1702.5
94	Redwood Creek South	72	0	72	1634.4
95	Redwood Creek South	20	848	90.6667	2058.13
96	Redwood Creek South	20	280	43.3333	983.667
97	Redwood Creek South	60	800	126.667	2875.33
98	Redwood Creek South	37	280	60.3333	1369.57
99	Redwood Creek South	325	0	325	7377.5
100	Redwood Creek South	20	296	44.6667	1013.93
101	Redwood Creek South	15	195	31.25	709.375
102	Redwood Creek South	92	2400	292	6628.4
103	Redwood Creek South	95	400	128.333	2913.17
104	Redwood Creek South	125	508	167.333	3798.47
105	Redwood Creek South	270	962	350.167	7948.78
106	Redwood Creek South	5	0	5	113.5
107	Redwood Creek South	150	1200	250	5675
108	Redwood Creek South	65	0	65	1475.5
109	Redwood Creek South	65	1152	161	3654.7
110	Redwood Creek South	40	0	40	908
111	Redwood Creek South	70	800	136.667	3102.33
112	Redwood Creek South	7	0	7	158.9
113	Redwood Creek South	0	2000	166.667	3783.33
114	Redwood Creek South	10	0	10	227
115	Redwood Creek South	8	627	60.25	1367.67
116	Redwood Creek South	0	384	32	726.4
117	Redwood Creek South	64	576	112	2542.4
118	Redwood Creek South	30	960	110	2497
119	Redwood Creek South	208	0	208	4721.6
120	Redwood Creek South	91	0	91	2065.7
121	Redwood Creek South	90	621	141.75	3217.72
122	Redwood Creek South	0	10344	862	19567.4
123	Redwood Creek South	16	1518	142.5	3234.75
124	Redwood Creek South	140	912	216	4903.2
125	Redwood Creek South	367	1310	476.167	10809
126	Redwood Creek South	40	0	40	908
127	Redwood Creek South	89	1557	218.75	4965.62
128	Redwood Creek South	12	2672	234.667	5326.93
129	Redwood Creek South	0	4700	391.667	8890.83
130	Redwood Creek South	0	6932	577.667	13113
131	Redwood Creek South	110	1520	236.667	5372.33
132	Redwood Creek South	126	520	169.333	3843.87
133	Redwood Creek South	55	0	55	1248.5
134	Redwood Creek South	32	528	76	1725.2
135	Redwood Creek South	160	1280	266.667	6053.33
136	Redwood Creek South	185	1881	341.75	7757.72
137	Redwood Creek South	71	459	109.25	2479.97
138	Redwood Creek South	60	0	60	1362
139	Redwood Creek South	75	3091	332.583	7549.64
140	Redwood Creek South	0	873	72.75	1651.42
141	Redwood Creek South	90	200	106.667	2421.33
142	Redwood Creek South	0	1060	88.3333	2005.17
143	Redwood Creek South	85	1280	191.667	4350.83
144	Redwood Creek South	55	1076	144.667	3283.93
145	Redwood Creek South	25	2142	203.5	4619.45
146	Redwood Creek South	90	0	90	2043
147	Redwood Creek South	105	4002	438.5	9953.95
148	Redwood Creek South	67	0	67	1520.9
149	Redwood Creek South	130	200	146.667	3329.33
150	Redwood Creek South	50	0	50	1135
151	Redwood Creek South	145	1698	286.5	6503.55
152	Redwood Creek South	13	0	13	295.1
153	Redwood Creek South	8	768	72	1634.4
154	Redwood Creek South	175	600	225	5107.5
155	Redwood Creek South	50	0	50	1135
156	Redwood Creek South	143	665	198.417	4504.06
157	Redwood Creek South	0	420	35	794.5
158	Redwood Creek South	0	400	33.3333	756.667
159	Redwood Creek South	8	870	80.5	1827.35
160	Redwood Creek South	15	0	15	340.5
161	Redwood Creek South	60	1924	220.333	5001.57
162	Redwood Creek South	0	4880	406.667	9231.33
163	Redwood Creek South	0	2808	234	5311.8
164	Redwood Creek South	95	0	95	2156.5
165	Redwood Creek South	0	2848	237.333	5387.47
166	Redwood Creek South	100	1542	228.5	5186.95
167	Redwood Creek South	60	1408	177.333	4025.47
168	Redwood Creek South	61	0	61	1384.7
169	Redwood Creek South	0	288	24	544.8
170	Redwood Creek South	25	1028	110.667	2512.13
171	Redwood Creek South	47	1216	148.333	3367.17
172	Redwood Creek South	35	1718	178.167	4044.38
173	Redwood Creek South	29	0	29	658.3
174	Redwood Creek South	42	0	42	953.4
175	Redwood Creek South	65	0	65	1475.5
176	Redwood Creek South	31	1279	137.583	3123.14
177	Redwood Creek South	0	805	67.0833	1522.79
178	Redwood Creek South	25	3486	315.5	7161.85
179	Redwood Creek South	125	1480	248.333	5637.17
180	Redwood Creek South	0	6264	522	11849.4
181	Redwood Creek South	71	704	129.667	2943.43
182	Redwood Creek South	25	0	25	567.5
183	Redwood Creek South	50	0	50	1135
184	Redwood Creek South	90	0	90	2043
185	Redwood Creek South	35	480	75	1702.5
186	Redwood Creek South	0	440	36.6667	832.333
187	Redwood Creek South	99	0	99	2247.3
1	Outlet Creek	103	0	103	2338.1
2	Outlet Creek	0	880	73.3333	1664.67
3	Outlet Creek	28	0	28	635.6
4	Outlet Creek	24	0	24	544.8
5	Outlet Creek	0	2828	235.667	5349.63
6	Outlet Creek	73	0	73	1657.1
7	Outlet Creek	58	0	58	1316.6
8	Outlet Creek	85	0	85	1929.5
9	Outlet Creek	52	0	52	1180.4
10	Outlet Creek	30	240	50	1135
11	Outlet Creek	15	9264	787	17864.9
12	Outlet Creek	10	904	85.3333	1937.07
13	Outlet Creek	28	0	28	635.6
14	Outlet Creek	21	0	21	476.7
15	Outlet Creek	24	0	24	544.8
16	Outlet Creek	40	0	40	908
17	Outlet Creek	169	280	192.333	4365.97
18	Outlet Creek	0	180	15	340.5
19	Outlet Creek	23	0	23	522.1
20	Outlet Creek	212	450	249.5	5663.65
21	Outlet Creek	14	864	86	1952.2
22	Outlet Creek	29	0	29	658.3
23	Outlet Creek	85	330	112.5	2553.75
24	Outlet Creek	27	0	27	612.9
25	Outlet Creek	16	0	16	363.2
26	Outlet Creek	0	176	14.6667	332.933
27	Outlet Creek	27	400	60.3333	1369.57
28	Outlet Creek	101	0	101	2292.7
29	Outlet Creek	0	560	46.6667	1059.33
30	Outlet Creek	74	456	112	2542.4
31	Outlet Creek	25	480	65	1475.5
32	Outlet Creek	0	1440	120	2724
33	Outlet Creek	26	400	59.3333	1346.87
34	Outlet Creek	0	952	79.3333	1800.87
35	Outlet Creek	0	1410	117.5	2667.25
36	Outlet Creek	21	280	44.3333	1006.37
37	Outlet Creek	20	312	46	1044.2
38	Outlet Creek	0	162	13.5	306.45
39	Outlet Creek	12	0	12	272.4
40	Outlet Creek	25	0	25	567.5
41	Outlet Creek	33	0	33	749.1
42	Outlet Creek	0	2450	204.167	4634.58
43	Outlet Creek	11	440	47.6667	1082.03
44	Outlet Creek	30	0	30	681
45	Outlet Creek	30	0	30	681
46	Outlet Creek	39	280	62.3333	1414.97
47	Outlet Creek	28	0	28	635.6
48	Outlet Creek	82	2216	266.667	6053.33
49	Outlet Creek	50	0	50	1135
50	Outlet Creek	40	0	40	908
51	Outlet Creek	28	850	98.8333	2243.52
52	Outlet Creek	25	586	73.8333	1676.02
53	Outlet Creek	88	0	88	1997.6
54	Outlet Creek	16	0	16	363.2
55	Outlet Creek	36	0	36	817.2
56	Outlet Creek	60	240	80	1816
57	Outlet Creek	0	200	16.6667	378.333
58	Outlet Creek	6	2100	181	4108.7
59	Outlet Creek	0	2342	195.167	4430.28
60	Outlet Creek	40	0	40	908
61	Outlet Creek	23	0	23	522.1
62	Outlet Creek	4	2419	205.583	4666.74
63	Outlet Creek	93	2388	292	6628.4
64	Outlet Creek	55	0	55	1248.5
65	Outlet Creek	30	0	30	681
66	Outlet Creek	25	0	25	567.5
67	Outlet Creek	81	0	81	1838.7
68	Outlet Creek	49	375	80.25	1821.67
69	Outlet Creek	20	0	20	454
70	Outlet Creek	222	920	298.667	6779.73
71	Outlet Creek	30	120	40	908
72	Outlet Creek	84	120	94	2133.8
73	Outlet Creek	47	3060	302	6855.4
74	Outlet Creek	20	0	20	454
75	Outlet Creek	36	0	36	817.2
76	Outlet Creek	89	2300	280.667	6371.13
77	Outlet Creek	26	0	26	590.2
78	Outlet Creek	125	0	125	2837.5
79	Outlet Creek	20	1500	145	3291.5
80	Outlet Creek	38	200	54.6667	1240.93
81	Outlet Creek	53	0	53	1203.1
82	Outlet Creek	25	0	25	567.5
83	Outlet Creek	26	800	92.6667	2103.53
84	Outlet Creek	48	0	48	1089.6
85	Outlet Creek	0	540	45	1021.5
86	Outlet Creek	20	0	20	454
87	Outlet Creek	100	0	100	2270
88	Outlet Creek	0	1000	83.3333	1891.67
89	Outlet Creek	25	0	25	567.5
90	Outlet Creek	96	0	96	2179.2
91	Outlet Creek	26	240	46	1044.2
92	Outlet Creek	41	0	41	930.7
93	Outlet Creek	99	0	99	2247.3
94	Outlet Creek	0	4168	347.333	7884.47
95	Outlet Creek	24	0	24	544.8
96	Outlet Creek	34	280	57.3333	1301.47
97	Outlet Creek	0	688	57.3333	1301.47
98	Outlet Creek	30	0	30	681
99	Outlet Creek	17	480	57	1293.9
100	Outlet Creek	83	920	159.667	3624.43
101	Outlet Creek	18	0	18	408.6
102	Outlet Creek	80	0	80	1816
103	Outlet Creek	47	0	47	1066.9
104	Outlet Creek	27	408	61	1384.7
105	Outlet Creek	0	1395	116.25	2638.88
106	Outlet Creek	96	0	96	2179.2
107	Outlet Creek	25	0	25	567.5
108	Outlet Creek	0	450	37.5	851.25
109	Outlet Creek	83	0	83	1884.1
110	Outlet Creek	38	0	38	862.6
111	Outlet Creek	57	0	57	1293.9
112	Outlet Creek	271	0	271	6151.7
113	Outlet Creek	25	300	50	1135
114	Outlet Creek	70	0	70	1589
115	Outlet Creek	96	0	96	2179.2
116	Outlet Creek	63	1000	146.333	3321.77
117	Outlet Creek	23	0	23	522.1
118	Outlet Creek	72	240	92	2088.4
119	Outlet Creek	34	0	34	771.8
120	Outlet Creek	18	0	18	408.6
121	Outlet Creek	0	320	26.6667	605.333
122	Outlet Creek	15	0	15	340.5
123	Outlet Creek	74	0	74	1679.8
124	Outlet Creek	0	1072	89.3333	2027.87
125	Outlet Creek	23	480	63	1430.1
126	Outlet Creek	18	0	18	408.6
127	Outlet Creek	30	1476	153	3473.1
128	Outlet Creek	4	0	4	90.8
129	Outlet Creek	32	480	72	1634.4
130	Outlet Creek	38	0	38	862.6
131	Outlet Creek	13	1500	138	3132.6
132	Outlet Creek	53	200	69.6667	1581.43
133	Outlet Creek	0	2304	192	4358.4
134	Outlet Creek	22	0	22	499.4
135	Outlet Creek	50	0	50	1135
136	Outlet Creek	19	512	61.6667	1399.83
137	Outlet Creek	0	200	16.6667	378.333
138	Outlet Creek	57	0	57	1293.9
139	Outlet Creek	23	200	39.6667	900.433
140	Outlet Creek	52	240	72	1634.4
141	Outlet Creek	0	4180	348.333	7907.17
142	Outlet Creek	89	465	127.75	2899.92
143	Outlet Creek	93	0	93	2111.1
144	Outlet Creek	13	1600	146.333	3321.77
145	Outlet Creek	0	512	42.6667	968.533
146	Outlet Creek	22	0	22	499.4
147	Outlet Creek	0	2175	181.25	4114.38
148	Outlet Creek	0	3976	331.333	7521.27
149	Outlet Creek	51	0	51	1157.7
150	Outlet Creek	0	1975	164.583	3736.04
151	Outlet Creek	13	420	48	1089.6
152	Outlet Creek	28	0	28	635.6
153	Outlet Creek	50	360	80	1816
154	Outlet Creek	15	6130	525.833	11936.4
155	Outlet Creek	18	0	18	408.6
156	Outlet Creek	52	0	52	1180.4
157	Outlet Creek	32	0	32	726.4
158	Outlet Creek	5	0	5	113.5
159	Outlet Creek	21	0	21	476.7
160	Outlet Creek	23	1400	139.667	3170.43
161	Outlet Creek	31	0	31	703.7
162	Outlet Creek	0	1200	100	2270
163	Outlet Creek	0	4500	375	8512.5
164	Outlet Creek	121	0	121	2746.7
165	Outlet Creek	74	1192	173.333	3934.67
166	Outlet Creek	22	0	22	499.4
167	Outlet Creek	17	0	17	385.9
168	Outlet Creek	26	240	46	1044.2
169	Outlet Creek	16	0	16	363.2
170	Outlet Creek	12	608	62.6667	1422.53
171	Outlet Creek	97	0	97	2201.9
172	Outlet Creek	52	180	67	1520.9
173	Outlet Creek	4	0	4	90.8
174	Outlet Creek	12	572	59.6667	1354.43
175	Outlet Creek	40	0	40	908
176	Outlet Creek	30	0	30	681
177	Outlet Creek	42	0	42	953.4
178	Outlet Creek	0	3224	268.667	6098.73
179	Outlet Creek	13	0	13	295.1
180	Outlet Creek	19	0	19	431.3
181	Outlet Creek	25	0	25	567.5
182	Outlet Creek	14	0	14	317.8
183	Outlet Creek	26	144	38	862.6
184	Outlet Creek	41	0	41	930.7
185	Outlet Creek	57	824	125.667	2852.63
186	Outlet Creek	100	860	171.667	3896.83
187	Outlet Creek	20	0	20	454
188	Outlet Creek	32	0	32	726.4
189	Outlet Creek	55	528	99	2247.3
190	Outlet Creek	61	0	61	1384.7
191	Outlet Creek	0	6504	542	12303.4
192	Outlet Creek	56	0	56	1271.2
193	Outlet Creek	25	0	25	567.5
194	Outlet Creek	99	840	169	3836.3
195	Outlet Creek	25	0	25	567.5
196	Outlet Creek	55	1152	151	3427.7
197	Outlet Creek	26	0	26	590.2
198	Outlet Creek	25	0	25	567.5
199	Outlet Creek	25	3268	297.333	6749.47
200	Outlet Creek	38	200	54.6667	1240.93
201	Outlet Creek	39	0	39	885.3
202	Outlet Creek	20	0	20	454
203	Outlet Creek	5	0	5	113.5
204	Outlet Creek	106	0	106	2406.2
205	Outlet Creek	19	0	19	431.3
206	Outlet Creek	12	260	33.6667	764.233
207	Outlet Creek	117	360	147	3336.9
208	Outlet Creek	0	1080	90	2043
209	Outlet Creek	0	4094	341.167	7744.48
210	Outlet Creek	0	1200	100	2270
211	Outlet Creek	0	2910	242.5	5504.75
212	Outlet Creek	0	612	51	1157.7
213	Outlet Creek	25	0	25	567.5
214	Outlet Creek	25	600	75	1702.5
215	Outlet Creek	50	0	50	1135
216	Outlet Creek	25	912	101	2292.7
217	Outlet Creek	30	288	54	1225.8
218	Outlet Creek	20	600	70	1589
219	Outlet Creek	23	0	23	522.1
220	Outlet Creek	0	4998	416.5	9454.55
221	Outlet Creek	11	578	59.1667	1343.08
222	Outlet Creek	58	774	122.5	2780.75
223	Outlet Creek	0	5040	420	9534
224	Outlet Creek	10	0	10	227
225	Outlet Creek	73	0	73	1657.1
226	Outlet Creek	6	0	6	136.2
227	Outlet Creek	53	0	53	1203.1
228	Outlet Creek	28	0	28	635.6
229	Outlet Creek	5	1102	96.8333	2198.12
230	Outlet Creek	8	0	8	181.6
231	Outlet Creek	25	0	25	567.5
232	Outlet Creek	39	0	39	885.3
233	Outlet Creek	28	0	28	635.6
234	Outlet Creek	310	0	310	7037
235	Outlet Creek	41	0	41	930.7
236	Outlet Creek	15	0	15	340.5
237	Outlet Creek	35	898	109.833	2493.22
238	Outlet Creek	20	0	20	454
239	Outlet Creek	0	420	35	794.5
240	Outlet Creek	81	1580	212.667	4827.53
241	Outlet Creek	27	0	27	612.9
242	Outlet Creek	0	455	37.9167	860.708
243	Outlet Creek	9	0	9	204.3
244	Outlet Creek	18	0	18	408.6
245	Outlet Creek	25	0	25	567.5
246	Outlet Creek	25	240	45	1021.5
247	Outlet Creek	83	0	83	1884.1
248	Outlet Creek	35	0	35	794.5
249	Outlet Creek	0	480	40	908
250	Outlet Creek	12	648	66	1498.2
251	Outlet Creek	33	0	33	749.1
252	Outlet Creek	0	770	64.1667	1456.58
253	Outlet Creek	9	0	9	204.3
254	Outlet Creek	13	0	13	295.1
255	Outlet Creek	10	0	10	227
256	Outlet Creek	25	432	61	1384.7
257	Outlet Creek	25	0	25	567.5
258	Outlet Creek	11	0	11	249.7
259	Outlet Creek	85	0	85	1929.5
260	Outlet Creek	0	660	55	1248.5
261	Outlet Creek	20	0	20	454
262	Outlet Creek	20	0	20	454
263	Outlet Creek	93	0	93	2111.1
264	Outlet Creek	21	0	21	476.7
265	Outlet Creek	36	0	36	817.2
266	Outlet Creek	13	0	13	295.1
267	Outlet Creek	35	0	35	794.5
268	Outlet Creek	22	0	22	499.4
269	Outlet Creek	8	0	8	181.6
270	Outlet Creek	13	0	13	295.1
271	Outlet Creek	98	0	98	2224.6
272	Outlet Creek	17	0	17	385.9
273	Outlet Creek	0	484	40.3333	915.567
274	Outlet Creek	21	0	21	476.7
275	Outlet Creek	41	588	90	2043
276	Outlet Creek	0	3000	250	5675
277	Outlet Creek	13	0	13	295.1
278	Outlet Creek	55	0	55	1248.5
279	Outlet Creek	26	0	26	590.2
280	Outlet Creek	211	0	211	4789.7
281	Outlet Creek	10	0	10	227
282	Outlet Creek	28	0	28	635.6
283	Outlet Creek	24	0	24	544.8
284	Outlet Creek	32	0	32	726.4
285	Outlet Creek	12	0	12	272.4
286	Outlet Creek	23	0	23	522.1
287	Outlet Creek	25	0	25	567.5
288	Outlet Creek	28	0	28	635.6
289	Outlet Creek	20	0	20	454
290	Outlet Creek	40	0	40	908
291	Outlet Creek	243	0	243	5516.1
292	Outlet Creek	8	0	8	181.6
293	Outlet Creek	24	0	24	544.8
294	Outlet Creek	19	0	19	431.3
295	Outlet Creek	0	1384	115.333	2618.07
296	Outlet Creek	79	750	141.5	3212.05
297	Outlet Creek	0	2100	175	3972.5
298	Outlet Creek	0	126	10.5	238.35
299	Outlet Creek	36	2943	281.25	6384.38
300	Outlet Creek	6	0	6	136.2
301	Outlet Creek	15	0	15	340.5
302	Outlet Creek	10	0	10	227
303	Outlet Creek	27	0	27	612.9
304	Outlet Creek	14	0	14	317.8
305	Outlet Creek	19	0	19	431.3
306	Outlet Creek	26	0	26	590.2
307	Outlet Creek	20	0	20	454
308	Outlet Creek	25	0	25	567.5
309	Outlet Creek	12	0	12	272.4
310	Outlet Creek	0	209	17.4167	395.358
311	Outlet Creek	10	0	10	227
312	Outlet Creek	6	0	6	136.2
313	Outlet Creek	40	0	40	908
314	Outlet Creek	55	400	88.3333	2005.17
315	Outlet Creek	51	0	51	1157.7
316	Outlet Creek	30	0	30	681
317	Outlet Creek	27	0	27	612.9
318	Outlet Creek	37	0	37	839.9
319	Outlet Creek	0	770	64.1667	1456.58
320	Outlet Creek	15	0	15	340.5
321	Outlet Creek	36	0	36	817.2
322	Outlet Creek	24	0	24	544.8
323	Outlet Creek	11	0	11	249.7
324	Outlet Creek	25	1044	112	2542.4
325	Outlet Creek	0	1144	95.3333	2164.07
326	Outlet Creek	15	0	15	340.5
327	Outlet Creek	11	0	11	249.7
328	Outlet Creek	55	0	55	1248.5
329	Outlet Creek	25	3360	305	6923.5
330	Outlet Creek	0	1536	128	2905.6
331	Outlet Creek	24	352	53.3333	1210.67
332	Outlet Creek	88	0	88	1997.6
333	Outlet Creek	21	0	21	476.7
334	Outlet Creek	49	0	49	1112.3
335	Outlet Creek	68	0	68	1543.6
336	Outlet Creek	21	0	21	476.7
337	Outlet Creek	57	0	57	1293.9
338	Outlet Creek	0	720	60	1362
339	Outlet Creek	24	0	24	544.8
340	Outlet Creek	12	0	12	272.4
341	Outlet Creek	23	0	23	522.1
342	Outlet Creek	49	0	49	1112.3
343	Outlet Creek	30	0	30	681
344	Outlet Creek	71	1000	154.333	3503.37
345	Outlet Creek	30	0	30	681
346	Outlet Creek	24	0	24	544.8
347	Outlet Creek	58	0	58	1316.6
348	Outlet Creek	12	0	12	272.4
349	Outlet Creek	0	280	23.3333	529.667
350	Outlet Creek	53	0	53	1203.1
351	Outlet Creek	18	0	18	408.6
352	Outlet Creek	23	0	23	522.1
353	Outlet Creek	24	0	24	544.8
354	Outlet Creek	81	0	81	1838.7
355	Outlet Creek	9	0	9	204.3
356	Outlet Creek	70	0	70	1589
357	Outlet Creek	17	950	96.1667	2182.98
358	Outlet Creek	0	885	73.75	1674.12
359	Outlet Creek	24	0	24	544.8
360	Outlet Creek	0	500	41.6667	945.833
361	Outlet Creek	52	0	52	1180.4
362	Outlet Creek	43	0	43	976.1
363	Outlet Creek	55	0	55	1248.5
364	Outlet Creek	20	1700	161.667	3669.83
365	Outlet Creek	0	180	15	340.5
366	Outlet Creek	82	0	82	1861.4
367	Outlet Creek	0	1328	110.667	2512.13
368	Outlet Creek	10	0	10	227
369	Outlet Creek	30	0	30	681
370	Outlet Creek	32	0	32	726.4
371	Outlet Creek	21	0	21	476.7
372	Outlet Creek	21	450	58.5	1327.95
373	Outlet Creek	221	0	221	5016.7
374	Outlet Creek	25	0	25	567.5
375	Outlet Creek	36	0	36	817.2
376	Outlet Creek	93	0	93	2111.1
377	Outlet Creek	27	0	27	612.9
378	Outlet Creek	27	1980	192	4358.4
379	Outlet Creek	20	0	20	454
380	Outlet Creek	18	0	18	408.6
381	Outlet Creek	25	0	25	567.5
382	Outlet Creek	0	400	33.3333	756.667
383	Outlet Creek	8	0	8	181.6
384	Outlet Creek	38	0	38	862.6
385	Outlet Creek	32	0	32	726.4
386	Outlet Creek	72	1500	197	4471.9
387	Outlet Creek	19	0	19	431.3
388	Outlet Creek	6	0	6	136.2
389	Outlet Creek	44	0	44	998.8
390	Outlet Creek	23	0	23	522.1
391	Outlet Creek	0	264	22	499.4
392	Outlet Creek	18	0	18	408.6
393	Outlet Creek	31	0	31	703.7
394	Outlet Creek	14	0	14	317.8
395	Outlet Creek	30	0	30	681
396	Outlet Creek	37	0	37	839.9
397	Outlet Creek	24	0	24	544.8
398	Outlet Creek	39	120	49	1112.3
399	Outlet Creek	30	104	38.6667	877.733
400	Outlet Creek	0	4602	383.5	8705.45
401	Outlet Creek	57	660	112	2542.4
402	Outlet Creek	0	1250	104.167	2364.58
403	Outlet Creek	23	0	23	522.1
404	Outlet Creek	14	0	14	317.8
405	Outlet Creek	19	0	19	431.3
406	Outlet Creek	6	0	6	136.2
407	Outlet Creek	10	0	10	227
408	Outlet Creek	10	0	10	227
409	Outlet Creek	0	576	48	1089.6
410	Outlet Creek	37	0	37	839.9
411	Outlet Creek	52	886	125.833	2856.42
412	Outlet Creek	12	0	12	272.4
413	Outlet Creek	88	560	134.667	3056.93
414	Outlet Creek	38	200	54.6667	1240.93
415	Outlet Creek	49	1000	132.333	3003.97
416	Outlet Creek	25	0	25	567.5
417	Outlet Creek	33	0	33	749.1
418	Outlet Creek	53	1800	203	4608.1
419	Outlet Creek	29	0	29	658.3
420	Outlet Creek	17	368	47.6667	1082.03
421	Outlet Creek	49	0	49	1112.3
422	Outlet Creek	6	0	6	136.2
423	Outlet Creek	31	200	47.6667	1082.03
424	Outlet Creek	16	0	16	363.2
425	Outlet Creek	6	0	6	136.2
426	Outlet Creek	32	300	57	1293.9
427	Outlet Creek	34	0	34	771.8
428	Outlet Creek	87	0	87	1974.9
429	Outlet Creek	7	210	24.5	556.15
430	Outlet Creek	44	0	44	998.8
431	Outlet Creek	59	220	77.3333	1755.47
432	Outlet Creek	47	0	47	1066.9
433	Outlet Creek	19	0	19	431.3
434	Outlet Creek	23	0	23	522.1
435	Outlet Creek	42	0	42	953.4
436	Outlet Creek	37	0	37	839.9
437	Outlet Creek	90	0	90	2043
438	Outlet Creek	25	0	25	567.5
439	Outlet Creek	46	540	91	2065.7
440	Outlet Creek	95	180	110	2497
441	Outlet Creek	0	3189	265.75	6032.52
1	Upper Redwood Creek	0	4012	334.333	7589.37
2	Upper Redwood Creek	0	10798	899.833	20426.2
3	Upper Redwood Creek	0	5148	429	9738.3
4	Upper Redwood Creek	147	1412	264.667	6007.93
5	Upper Redwood Creek	14	0	14	317.8
6	Upper Redwood Creek	20	1029	105.75	2400.53
7	Upper Redwood Creek	0	920	76.6667	1740.33
8	Upper Redwood Creek	0	887	73.9167	1677.91
9	Upper Redwood Creek	15	0	15	340.5
10	Upper Redwood Creek	45	484	85.3333	1937.07
11	Upper Redwood Creek	0	2860	238.333	5410.17
12	Upper Redwood Creek	86	940	164.333	3730.37
13	Upper Redwood Creek	0	10240	853.333	19370.7
14	Upper Redwood Creek	0	2451	204.25	4636.47
15	Upper Redwood Creek	48	1404	165	3745.5
16	Upper Redwood Creek	0	960	80	1816
17	Upper Redwood Creek	0	3704	308.667	7006.73
18	Upper Redwood Creek	239	0	239	5425.3
19	Upper Redwood Creek	100	4928	510.667	11592.1
20	Upper Redwood Creek	0	198	16.5	374.55
21	Upper Redwood Creek	44	1474	166.833	3787.12
22	Upper Redwood Creek	27	1980	192	4358.4
23	Upper Redwood Creek	24	0	24	544.8
24	Upper Redwood Creek	25	2448	229	5198.3
25	Upper Redwood Creek	145	1195	244.583	5552.04
26	Upper Redwood Creek	205	1925	365.417	8294.96
27	Upper Redwood Creek	73	0	73	1657.1
28	Upper Redwood Creek	170	0	170	3859
29	Upper Redwood Creek	0	3496	291.333	6613.27
30	Upper Redwood Creek	23	1160	119.667	2716.43
31	Upper Redwood Creek	63	0	63	1430.1
32	Upper Redwood Creek	0	6042	503.5	11429.4
33	Upper Redwood Creek	230	0	230	5221
34	Upper Redwood Creek	376	0	376	8535.2
35	Upper Redwood Creek	170	0	170	3859
36	Upper Redwood Creek	0	6724	560.333	12719.6
37	Upper Redwood Creek	30	7208	630.667	14316.1
38	Upper Redwood Creek	16	2764	246.333	5591.77
39	Upper Redwood Creek	30	480	70	1589
40	Upper Redwood Creek	53	1984	218.333	4956.17
41	Upper Redwood Creek	24	832	93.3333	2118.67
42	Upper Redwood Creek	307	264	329	7468.3
43	Upper Redwood Creek	145	3276	418	9488.6
44	Upper Redwood Creek	110	7392	726	16480.2
45	Upper Redwood Creek	50	0	50	1135
46	Upper Redwood Creek	0	6323	526.917	11961
47	Upper Redwood Creek	25	1410	142.5	3234.75
48	Upper Redwood Creek	0	5780	481.667	10933.8
49	Upper Redwood Creek	25	1344	137	3109.9
50	Upper Redwood Creek	14	2024	182.667	4146.53
51	Upper Redwood Creek	0	4741	395.083	8968.39
52	Upper Redwood Creek	0	1408	117.333	2663.47
53	Upper Redwood Creek	0	2760	230	5221
54	Upper Redwood Creek	50	0	50	1135
55	Upper Redwood Creek	0	3126	260.5	5913.35
56	Upper Redwood Creek	0	2568	214	4857.8
57	Upper Redwood Creek	30	2550	242.5	5504.75
58	Upper Redwood Creek	60	3075	316.25	7178.88
59	Upper Redwood Creek	0	5244	437	9919.9
60	Upper Redwood Creek	0	1944	162	3677.4
61	Upper Redwood Creek	0	3060	255	5788.5
62	Upper Redwood Creek	0	1296	108	2451.6
63	Upper Redwood Creek	0	3620	301.667	6847.83
64	Upper Redwood Creek	0	5511	459.25	10425
65	Upper Redwood Creek	0	3570	297.5	6753.25
66	Upper Redwood Creek	0	3670	305.833	6942.42
67	Upper Redwood Creek	15	1300	123.333	2799.67
68	Upper Redwood Creek	40	2900	281.667	6393.83
69	Upper Redwood Creek	143	0	143	3246.1
70	Upper Redwood Creek	369	3665	674.417	15309.3
71	Upper Redwood Creek	0	10285	857.083	19455.8
72	Upper Redwood Creek	400	0	400	9080
73	Upper Redwood Creek	0	15904	1325.33	30085.1
74	Upper Redwood Creek	40	12567	1087.25	24680.6
75	Upper Redwood Creek	9	0	9	204.3
76	Upper Redwood Creek	45	1200	145	3291.5
77	Upper Redwood Creek	0	7161	596.75	13546.2
78	Upper Redwood Creek	100	0	100	2270
79	Upper Redwood Creek	15	320	41.6667	945.833
