# Supplementary material for: Impacts of Surface Water Diversions for Marijuana Cultivation on Aquatic Habitat in Four Northwestern California Watersheds
Source: PLoS One. 2015 Mar 18;10(3):e0120016. doi: 10.1371/journal.pone.0120016 (PMC4364984; doi:10.1371/journal.pone.0120016)
Supplement: S2 Table — (XLSX) [file pone.0120016.s002.xlsx]

## Sheet: Water demand by year
Outlet Creek (based on Outlet Creek near Longvale)							Upper Redwood Creek (based on Redwood Creek at Blue Lake)							Salmon Creek (based on Elder Creek)							Redwood Creek South (Based on Elder Creek)
WY	Annual 7-day low flow (CFS)	Annual 7-day low flow (CMS)	Annual 7-day low flow LPD	water demand LPD	PERCENT		WY	Annual 7-day low flow (CFS)	Annual 7-day low flow (CMS)	Annual 7-day low flow LPD	water demand LPD	PERCENT		WY	Annual 7-day low flow (CFS)	Annual 7-day low flow (CMS)	Annual 7-day low flow LPD	water demand LPD	PERCENT		WY	Annual 7-day low flow (CFS)	Annual 7-day low flow (CMS)	Annual 7-day low flow LPD	water demand LPD	PERCENT
1957	0.585714	0.0165856	1.43299e+06	724016	0.505247		1954	9.18571	0.26011	2.24735e+07	523144	0.0232782		1968	0.513049	0.0145279	1.25521e+06	684110	0.545015		1968	0.485446	0.0137463	1.18768e+06	618620	0.520864
1958	1.1	0.0311485	2.69123e+06	724016	0.269028		1955	6.42857	0.182037	1.5728e+07	523144	0.033262		1969	0.538616	0.0152519	1.31776e+06	684110	0.519144		1969	0.509638	0.0144313	1.24687e+06	618620	0.49614
1959	0.1	0.00283168	244658	724016	2.95931		1956	7.44286	0.210758	1.82095e+07	523144	0.0287292		1970	0.318738	0.00902565	779816	684110	0.877271		1970	0.301589	0.00854006	737861	618620	0.838397
1960	1	0.0283168	2.44658e+06	724016	0.295931		1957	6.74286	0.190936	1.64969e+07	523144	0.0317116		1971	0.298284	0.00844647	729775	684110	0.937426		1971	0.282236	0.00799204	690512	618620	0.895887
1961	1.05714	0.029935	2.58638e+06	724016	0.279934		1958	6.08571	0.172328	1.48892e+07	523144	0.0351359		1972	0.487481	0.0138039	1.19266e+06	684110	0.5736		1972	0.461254	0.0130613	1.12849e+06	618620	0.548182
1962	0.714286	0.0202263	1.74755e+06	724016	0.414303		1973	3.6	0.101941	8.80767e+06	523144	0.0593964		1973	0.48322	0.0136833	1.18223e+06	684110	0.578658		1973	0.457222	0.0129471	1.11863e+06	618620	0.553016
1963	1.22857	0.0347893	3.00579e+06	724016	0.240874		1974	3.5	0.099109	8.56301e+06	523144	0.0610935		1974	0.421859	0.0119457	1.03211e+06	684110	0.662827		1974	0.399162	0.011303	976581	618620	0.633455
1964	0.7	0.0198218	1.7126e+06	724016	0.422758		1975	3.04286	0.0861641	7.44458e+06	523144	0.0702718		1975	0.399701	0.0113183	977898	684110	0.699572		1975	0.378196	0.0107093	925286	618620	0.668572
1965	0.871429	0.0246761	2.13202e+06	724016	0.339592		1976	5.08571	0.144011	1.24426e+07	523144	0.0420447		1976	0.52498	0.0148658	1.2844e+06	684110	0.532629		1976	0.496735	0.014066	1.2153e+06	618620	0.509027
1966	0.2	0.00566337	489315	724016	1.47965		1977	2.74286	0.0776691	6.71061e+06	523144	0.0779578		1977	0.232662	0.00658824	569224	684110	1.20183		1977	0.220144	0.00623379	538599	618620	1.14857
1967	0.12	0.00339802	293589	724016	2.46609		1978	5.67143	0.160597	1.38756e+07	523144	0.0377025		1978	0.548843	0.0155415	1.34279e+06	684110	0.509471		1978	0.519314	0.0147053	1.27054e+06	618620	0.486895
1968	0.511429	0.014482	1.25125e+06	724016	0.578635		1979	4	0.113267	9.7863e+06	523144	0.0534568		1979	0.471289	0.0133454	1.15304e+06	684110	0.593308		1979	0.445933	0.0126274	1.09101e+06	618620	0.567017
1969	0.83	0.023503	2.03066e+06	724016	0.356543		1980	3.57143	0.101132	8.73777e+06	523144	0.0598716		1980	0.407371	0.0115355	996664	684110	0.6864		1980	0.385454	0.0109148	943042	618620	0.655984
1970	0.768571	0.0217635	1.88037e+06	724016	0.38504		1981	4.54286	0.128639	1.11144e+07	523144	0.0470689		1981	0.161926	0.00458522	396163	684110	1.72684		1981	0.153214	0.00433853	374849	618620	1.65032
1971	0.791429	0.0224108	1.93629e+06	724016	0.373919		1982	3.9	0.110436	9.54164e+06	523144	0.0548275		1982	0.436347	0.012356	1.06756e+06	684110	0.640819		1982	0.412871	0.0116912	1.01012e+06	618620	0.612423
1972	1.08571	0.030744	2.65628e+06	724016	0.272568		1983	5.87143	0.16626	1.43649e+07	523144	0.0364182		1983	0.551399	0.0156139	1.34904e+06	684110	0.507108		1983	0.521734	0.0147738	1.27646e+06	618620	0.484637
1973	0.404286	0.0114481	989116	724016	0.731984		1984	6.11429	0.173137	1.49591e+07	523144	0.0349717		1984	0.295727	0.00837407	723519	684110	0.945531		1984	0.279817	0.00792353	684593	618620	0.903632
1974	1.12857	0.0319576	2.76114e+06	724016	0.262217		1985	4.1	0.116099	1.0031e+07	523144	0.052153		1985	0.291466	0.0082534	713094	684110	0.959354		1985	0.275785	0.00780936	674729	618620	0.916843
1975	1.4	0.0396436	3.42521e+06	724016	0.211379		1986	3.8	0.107604	9.29699e+06	523144	0.0562703		1986	0.357941	0.0101358	875730	684110	0.781189		1986	0.338683	0.00959044	828614	618620	0.746572
1976	0.755714	0.0213994	1.84891e+06	724016	0.391591		1987	2	0.0566337	4.89315e+06	523144	0.106914		1987	0.273569	0.00774662	669308	684110	1.02212		1987	0.258851	0.00732984	633298	618620	0.976823
1977	0	0	0	724016	unk		1988	1.87143	0.052993	4.57859e+06	523144	0.114259		1988	0.263342	0.00745702	644287	684110	1.06181		1988	0.249174	0.00705583	609623	618620	1.01476
1978	0.487143	0.0137943	1.19183e+06	724016	0.607482		1989	4.72857	0.133898	1.15688e+07	523144	0.0452202		1989	0.306807	0.00868779	750625	684110	0.911387		1989	0.2903	0.00822038	710241	618620	0.871001
1979	0.631429	0.0178801	1.54484e+06	724016	0.468668		1990	6.71429	0.190127	1.6427e+07	523144	0.0318466		1990	0.775539	0.0219608	1.89741e+06	684110	0.360549		1990	0.733814	0.0207793	1.79533e+06	618620	0.344572
1980	0.645714	0.0182846	1.57979e+06	724016	0.4583		1991	3.84286	0.108818	9.40184e+06	523144	0.0556427		1991	0.47555	0.0134661	1.16347e+06	684110	0.587991		1991	0.449965	0.0127416	1.10087e+06	618620	0.561936
1981	0	0	0	724016	unk		1992	2.04286	0.0578473	4.998e+06	523144	0.104671		1992	0.369872	0.0104736	904921	684110	0.755989		1992	0.349973	0.00991012	856235	618620	0.722489
1982	1.41429	0.0400481	3.46016e+06	724016	0.209244		1993	0.997143	0.0282359	2.43959e+06	523144	0.21444		1993	0.415041	0.0117527	1.01543e+06	684110	0.673715		1993	0.392711	0.0111203	960798	618620	0.643861
1983	1.75714	0.0497567	4.29898e+06	724016	0.168416		1998	2.79714	0.0792063	6.84342e+06	523144	0.0764448		1994	0.406519	0.0115113	994579	684110	0.687839		1994	0.384647	0.010892	941069	618620	0.657359
1984	0.795714	0.0225321	1.94678e+06	724016	0.371906		1999	2.22857	0.0631061	5.45237e+06	523144	0.0959481		1995	0.424416	0.0120181	1.03837e+06	684110	0.658834		1995	0.401582	0.0113715	982500	618620	0.629639
1985	0.22	0.00622971	538247	724016	1.34514		2000	2.15714	0.0610835	5.27761e+06	523144	0.0991252		1996	0.478107	0.0135385	1.16972e+06	684110	0.584847		1996	0.452384	0.0128101	1.10679e+06	618620	0.558931
1986	0.0628571	0.00177992	153785	724016	4.70799		2001	2	0.0566337	4.89315e+06	523144	0.106914		1997	0.438904	0.0124284	1.07381e+06	684110	0.637086		1997	0.41529	0.0117597	1.01604e+06	618620	0.608855
1987	0	0	0	724016	unk		2002	0.935714	0.0264965	2.2893e+06	523144	0.228518		1998	0.52498	0.0148658	1.2844e+06	684110	0.532629		1998	0.496735	0.014066	1.2153e+06	618620	0.509027
1988	0	0	0	724016	unk		2003	1.12571	0.0318767	2.75415e+06	523144	0.189948		1999	0.393735	0.0111493	963303	684110	0.710171		1999	0.372552	0.0105495	911476	618620	0.678702
1989	0	0	0	724016	unk		2004	2.18571	0.0618925	5.34752e+06	523144	0.0978294		2000	0.401405	0.0113665	982068	684110	0.696601		2000	0.379809	0.010755	929232	618620	0.665733
1990	0.421429	0.0119335	1.03106e+06	724016	0.702208		2005	3.2	0.0906139	7.82904e+06	523144	0.066821		2001	0.320442	0.00907392	783986	684110	0.872604		2001	0.303202	0.00858573	741807	618620	0.833937
1991	0	0	0	724016	unk		2006	2.44286	0.069174	5.97663e+06	523144	0.0875316		2002	0.245445	0.00695023	600500	684110	1.13923		2002	0.23224	0.0065763	568193	618620	1.08875
1992	0	0	0	724016	unk		2007	2.21429	0.0627016	5.41742e+06	523144	0.0965671		2003	0.24715	0.0069985	604670	684110	1.13138		2003	0.233853	0.00662197	572138	618620	1.08124
1993	0	0	0	724016	unk		2008	2.04286	0.0578473	4.998e+06	523144	0.104671		2004	0.368168	0.0104254	900750	684110	0.759489		2004	0.34836	0.00986446	852289	618620	0.725834
1994	0	0	0	724016	unk		2009	2.07143	0.0586563	5.06791e+06	523144	0.103227		2005	0.35368	0.0100151	865304	684110	0.7906		2005	0.334651	0.00947627	818750	618620	0.755567
							2010	2.25714	0.0639152	5.52227e+06	523144	0.0947335		2006	0.305954	0.00866366	748540	684110	0.913925		2006	0.289494	0.00819755	708268	618620	0.873427
							2011	3.84286	0.108818	9.40184e+06	523144	0.0556427		2007	0.230105	0.00651584	562969	684110	1.21518		2007	0.217725	0.00616528	532681	618620	1.16133
							2012	2.95714	0.083737	7.23487e+06	523144	0.0723087		2008	0.259933	0.00736049	635946	684110	1.07574		2008	0.245949	0.00696449	601732	618620	1.02807
							2013	2.32857	0.0659378	5.69703e+06	523144	0.0918276		2009	0.24715	0.0069985	604670	684110	1.13138		2009	0.233853	0.00662197	572138	618620	1.08124
							2014	7.2	0.203881	1.76153e+07	523144	0.0296982		2010	0.249706	0.0070709	610926	684110	1.11979		2010	0.236272	0.00669048	578057	618620	1.07017
														2011	0.344305	0.00974963	842368	684110	0.812127		2011	0.325781	0.00922509	797048	618620	0.776139
														2012	0.287205	0.00813274	702669	684110	0.973588		2012	0.271753	0.00769519	664864	618620	0.930446
														2013	0.272717	0.00772248	667223	684110	1.02531		2013	0.258044	0.007307	631325	618620	0.979876
														2014	0.420154	0.0118975	1.02794e+06	684110	0.665516		2014	0.39755	0.0112574	972635	618620	0.636025
